# Supplementary material for: Facile Electrodeposition Preparation of Low-Cost and High-Activity Nickel-Based Hydrogen Evolution Catalysts
Source: Nanomaterials (Basel). 2026 May 18;16(10):619. doi: 10.3390/nano16100619 (PMC13209527; doi:10.3390/nano16100619)
Supplement: Supplementary file 1 [file nanomaterials-16-00619-s001.zip]

Archive with 1 entries (1 files):
- nanomaterials-4283154-supplementary.pdf
